# Supplementary material for: Identification of G Protein-Coupled Receptors (GPCRs) in Primary Cilia and Their Possible Involvement in Body Weight Control
Source: PLoS One. 2015 Jun 8;10(6):e0128422. doi: 10.1371/journal.pone.0128422 (PMC4459993; doi:10.1371/journal.pone.0128422)
Supplement: S1 Table — Constructs expressing a FLAG- or mCherry-tagged full length GPCR under the control of the CAG promoter were generated. Each of these constructs was transfected into NIH3T3 cells. Ciliary localization was determined by immunofluorescent staining using the anti-FLAG or anti-mCherry antibody together with the anti-acetylated alpha-tubulin antibody to label the ciliary axoneme. (XLS) [file pone.0128422.s002.xls]

## Sheet: TableS1
Table S1. GPCRs whose subcellular localizations were determined in NIH3T3 cells
Constructs expressing a FLAG- or mCherry-tagged full length GPCR under the control of the CAG promoter were generated. Each of these constructs was transfected into NIH3T3 cells. Ciliary localization was determined by immunofluorescent staining using the anti-FLAG or anti-mCherry antibody together with the anti-acetylated alpha-tubulin antibody to label the ciliary axoneme.
clone No	gene symbol	gene name	species	clone origin	clone ID	Genbank accession	tag	Ciliary localization
M1	ADRB3	adrenergic, beta-3-, receptor	human	Missouri S&T	AR0B300000	AY487247	FLAG	0/20
M2	GRM2	glutamate receptor, metabotropic 2	human	Missouri S&T	GRM2000000	NM_000839	FLAG	0/20
M3	GRM4	glutamate receptor, metabotropic 4	human	Missouri S&T	GRM4000000	NM_000841	FLAG	0/20
M4	GRM7	glutamate receptor, metabotropic 7	human	Missouri S&T	GRM7000001	NM_000844	FLAG	0/20
M5	HRH3	histamine receptor H3	human	Missouri S&T	HRH0300000	NM_007232	FLAG	0/20
M6	HRH4	histamine receptor H4	human	Missouri S&T	HRH0400000	AY136745	FLAG	0/20
M7	P2RY9/LPAR4	lysophosphatidic acid receptor 4	human	Missouri S&T	P2RY900000	NM_005296	FLAG	0/20
M8	GALR3	galanin receptor 3	human	Missouri S&T	GALR300000	AY587582	FLAG	20/20
M9	MCHR2	melanin-concentrating hormone receptor 2	human	Missouri S&T	MCHR200000	AY562946	FLAG	0/20
M10	MTNR1B	melatonin receptor 1B	human	Missouri S&T	MTNR1B0000	AY521019	FLAG	0/20
M11	MTNR1L/GPR50	G protein-coupled receptor 50	human	Missouri S&T	MTNR1L0000	NM_004224	FLAG	0/20
M12	GNRHR	gonadotropin-releasing hormone receptor	human	Missouri S&T	GNRHR00001	NM_000406	FLAG	0/20
M13	CCR9	chemokine (C-C motif) receptor 9	human	Missouri S&T	CCR0900000	AY242127	FLAG	0/20
M14	CNR1	cannabinoid receptor 1 (brain)	human	Missouri S&T	CNR0100001	NM_016083	FLAG	0/20
M15	CNR2	cannabinoid receptor 2 (macrophage)	human	Missouri S&T	CNR0200000	AY242132	FLAG	0/20
F1	Fzd2	frizzled homolog 2	mouse	RIKEN	C130058L18	AK048420	FLAG	0/20
F2	Fzd4	frizzled homolog 4	mouse	RIKEN	B130001A17	AK044794	FLAG	0/20
F3	Fzd5	frizzled homolog 5	mouse	RIKEN	4932442J11	AK030111	FLAG	0/20
F4	Galr2	galanin receptor 2	mouse	RIKEN	E130308A09	AK053776	FLAG	20/20
F5	Gcgr	glucagon receptor	mouse	RIKEN	1300003O18	AK004890	FLAG	0/20
F6	Ghrh	growth hormone releasing hormone receptor	mouse	RIKEN	5330422G23	AK030504	FLAG	0/20
F7	Ghsr	growth hormone secretagogue receptor	mouse	RIKEN	C530020I22	AK049671	FLAG	0/20
F8	Ptge1	prostaglandin E receptor 1	mouse	RIKEN	E130114N08	AK053616	FLAG	0/20
F9	Mc2r	melanocortin 2 receptor	mouse	RIKEN	8030422J23	AK033100	FLAG	0/20
F10	Npy2r	neuropeptide Y receptor Y2	mouse	RIKEN	C630007L14	AK049892	FLAG	18/20
F11	Npy5r	neuropeptide Y receptor Y5	mouse	RIKEN	B230213K17	AK045587	FLAG	17/20
F12	Tsh	thyroid stimulating hormone receptor	mouse	RIKEN	4631413F09	AK014519	FLAG	0/20
F13	Adra1a	adrenergic receptor, alpha 1a	mouse	RIKEN	A330054N11	AK079597	FLAG	0/20
F14	Adra1b	adrenergic receptor, alpha 1b	mouse	RIKEN	A830044N22	AK043877	FLAG	0/20
F15	Adoa3	adenosine A3 receptor	mouse	RIKEN	2900016D13	AK013534	FLAG	0/20
F16	Drd4	dopamine receptor D4	mouse	RIKEN	A930010D18	AK044379	FLAG	0/20
F17	Hrh1	histamine receptor H1	mouse	RIKEN	B430204G09	AK046607	FLAG	0/20
F18	Hrh2	histamine receptor H2	mouse	RIKEN	9130001K16	AK020259	FLAG	0/20
F19	Olf56	olfactory receptor 56	mouse	RIKEN	E130011E23	AK053352	FLAG	0/20
F20	Olf78	olfactory receptor 78	mouse	RIKEN	4631413D08	AK028467	FLAG	0/20
F21	Ptge2	prostaglandin E receptor 2	mouse	RIKEN	9830129N20	AK036531	FLAG	0/20
F22	Npy6	neuropeptide Y receptor Y6	mouse	RIKEN	5031404D23	AK030279	FLAG	0/20
F23	Drd1a	dopamine receptor D1A	mouse	RIKEN	A930036H24	AK044723	FLAG	19/20
F24	Drd5	dopamine receptor D5	mouse	RIKEN	B230204D20	AK045456	FLAG	20/20
F25	HCRTR1	hypocretin (orexin) receptor 1	human	Open Biosystems	MHS1010-98051882	BC074796	mCherry	0/20
F26	Hcrtr2	hypocretin (orexin) receptor 2	mouse	RIKEN	A230036M08	AK038551	FLAG	0/20
F27	Smo	smoothened homolog	mouse	Open Biosystems	MMM1013-98479270	BC096028	mCherry	0/20
F28	Sstr3	somatostatin receptor 3	mouse	Open Biosystems	MMM1013-99829508	BC120843	FLAG	20/20
F29	Sstr3	somatostatin receptor 3	mouse	Open Biosystems	MMM1013-99829508	BC120843	mCherry	20/20
F30	Adra2a	adrenergic receptor, alpha 2a	mouse	RIKEN	B830011M21	AK046802	FLAG	0/20
F31	Ptgdr	prostaglandin D receptor	mouse	RIKEN	6430566C09	AK032488	FLAG	0/20
F32	Rho	rhodopsin	mouse	RIKEN	A930011G12	AK044412	FLAG	0/20
F33	Mc3r	melanocortin 3 receptor	mouse	RIKEN	A230054D12	AK038677	FLAG	0/20
F34	Mc4r	melanocortin 4 receptor	mouse	amprified from genome		NM_016977	FLAG	0/20
C1	ADORA1	adenosine A1 receptor	human	Harvard	HsCD00041342	BC026340	mCherry	0/20
C2	ADORA2B	adenosine A2b receptor	human	Harvard	HsCD00040665	BC025722	mCherry	0/20
C3	ADRA1D	adrenergic, alpha-1D-, receptor	human	Harvard	HsCD00297084	NM_000678.2	mCherry	0/20
C4	AGTR1	angiotensin II receptor, type 1	human	Harvard	HsCD00041351	BC022447	mCherry	0/20
C5	AGTR2	angiotensin II receptor, type 2	human	Harvard	HsCD00022325	NM_000686	mCherry	0/20
C6	BDKRB1	bradykinin receptor B1	human	Harvard	HsCD00040150	BC034705	mCherry	0/20
C8	CCKBR	cholecystokinin B receptor	human	Harvard	HsCD00039423	BC000740	mCherry	0/20
C9	CCR1	chemokine (C-C motif) receptor 1	human	Harvard	HsCD00295695	BC064991.1	mCherry	0/20
C10	CCR6	chemokine (C-C motif) receptor 6	human	Harvard	HsCD00041424	BC037960	mCherry	0/20
C11	CCR7	chemokine (C-C motif) receptor 7	human	Harvard	HsCD00040422	BC035343	mCherry	0/20
C12	CCRL2	chemokine (C-C motif) receptor-like 2	human	Harvard	HsCD00041058	BC025717	mCherry	0/20
C13	CHRM1	cholinergic receptor, muscarinic 1	human	Harvard	HsCD00041708	BC007740	mCherry	0/20
C15	CHRM3	cholinergic receptor, muscarinic 3	human	Harvard	HsCD00296918	BC121026.2	mCherry	0/20
C16	Cxcr1	chemokine (C-X-C motif) receptor 1	mouse	Harvard	MmCD00321110	BC141556	mCherry	0/20
C17	CXCR3	chemokine (C-X-C motif) receptor 3	human	Harvard	HsCD00041423	BC034403	mCherry	0/20
C18	CXCR4	chemokine (C-X-C motif) receptor 4	human	Harvard	HsCD00296139	BC020968.2	mCherry	0/20
C19	CXCR6	chemokine (C-X-C motif) receptor 6	human	Harvard	HsCD00041056	BC033584	mCherry	0/20
C20	DRD2	dopamine receptor D2	human	Harvard	HsCD00040866	BC021195	mCherry	0/20
C21	EDNRA	endothelin receptor type A	human	Harvard	HsCD00041282	BC022511	mCherry	0/20
C22	F2R	coagulation factor II (thrombin) receptor	human	Harvard	HsCD00040861	BC002464	mCherry	0/20
C23	F2RL1	coagulation factor II (thrombin) receptor-like 1	human	Harvard	HsCD00039825	BC018130	mCherry	0/20
C24	FFAR3	free fatty acid receptor 3	human	Harvard	HsCD00040105	BC035657	mCherry	0/20
C26	FZD8	frizzled homolog 8 (Drosophila)	human	Harvard	HsCD00082676	BC111845	mCherry	0/20
C27	FZD9	frizzled homolog 9 (Drosophila)	human	Harvard	HsCD00042382	BC026333	mCherry	0/20
C28	GABBR2	gamma-aminobutyric acid (GABA) B receptor, 2	human	Harvard	HsCD00040682	BC035071	mCherry	0/20
C29	Galr1	galanin receptor 1	mouse	Harvard	MmCD00080963	NM_008082	mCherry	0/20
C30	GLP1R	glucagon-like peptide 1 receptor	human	Harvard	HsCD00082670	BC111843	mCherry	0/20
C31	GPBAR1	G protein-coupled bile acid receptor 1	human	Harvard	HsCD00040208	BC033625	mCherry	0/20
C32	GRM1	glutamate receptor, metabotropic 1	human	Harvard	HsCD00082666	BC111844	mCherry	0/20
C33	GRM3	glutamate receptor, metabotropic 3	human	Harvard	HsCD00042305	BC022496	mCherry	0/20
C35	MC1R	melanocortin 1 receptor	human	Harvard	HsCD00042283	BC007856	mCherry	0/20
C36	NMUR2	neuromedin U receptor 2	human	Harvard	HsCD00040735	BC016938	mCherry	0/20
C37	NPY1R	neuropeptide Y receptor Y1	human	Harvard	HsCD00040139	BC036657	mCherry	0/20
C38	OPRD1	opioid receptor, delta 1	human	Harvard	HsCD00082667	BC111838	mCherry	0/20
C39	Oxtr	oxytocin receptor	mouse	Harvard	MmCD00080956	NM_001081147	mCherry	0/20
C40	P2RY12	purinergic receptor P2Y, G-protein coupled, 12	human	Harvard	HsCD00042203	BC017898	mCherry	0/20
C41	P2RY2	purinergic receptor P2Y, G-protein coupled, 2	human	Harvard	HsCD00041210	BC012104	mCherry	0/20
C44	PTGFR	prostaglandin F receptor (FP)	human	Harvard	HsCD00039806	BC035694	mCherry	0/20
C45	VIPR2	vasoactive intestinal peptide receptor 2	human	Harvard	HsCD00039418	BC010569	mCherry	0/20
H1	ADRA2B	adrenergic, alpha-2B-, receptor	human	Harvard	HsCD00342179	BC136537	FLAG	0/20
H2	ADRA2C	adrenergic, alpha-2C-, receptor	human	Harvard	HsCD00347929	BC142625	FLAG	0/20
H3	ADRB2	adrenergic, beta-2-, receptor, surface	human	Harvard	HsCD00331379	BC012481	FLAG	0/20
H4	AVPR1A	arginine vasopressin receptor 1A	human	Harvard	HsCD00345782	BC074803	FLAG	0/20
H5	Avpr1b	arginine vasopressin receptor 1B	mouse	Harvard	MmCD00295323	NM_011924.2	FLAG	0/20
H6	AVPR2	arginine vasopressin receptor 2	human	Harvard	HsCD00341158	BC101484	FLAG	0/20
H7	BDKRB2	bradykinin receptor B2	human	Harvard	HsCD00345729	BC074895	FLAG	0/20
H8	CALCR	calcitonin receptor	human	Harvard	HsCD00346010	BC075028	FLAG	0/20
H9	Casr	calcium-sensing receptor	mouse	Harvard	MmCD00294845	NM_013803.2	FLAG	0/20
H11	CCR10	chemokine (C-C motif) receptor 10	human	Harvard	HsCD00296746	BC099840.1	FLAG	0/20
H12	CCR2	chemokine (C-C motif) receptor 2	human	Harvard	HsCD00342130	BC136396	FLAG	0/20
H14	CCR4	chemokine (C-C motif) receptor 4	human	Harvard	HsCD00345746	BC074935	FLAG	0/20
H15	CCR5	chemokine (C-C motif) receptor 5	human	Harvard	HsCD00335461	BC038398	FLAG	0/20
H16	CCR8	chemokine (C-C motif) receptor 8	human	Harvard	HsCD00345688	BC074743	FLAG	0/20
H17	CCRL1	chemokine (C-C motif) receptor-like 1	human	Harvard	HsCD00340606	BC069438	FLAG	0/20
H18	CHRM4	cholinergic receptor, muscarinic 4	human	Harvard	HsCD00342772	BC137535	FLAG	0/20
H19	CHRM5	cholinergic receptor, muscarinic 5	human	Harvard	HsCD00296757	BC041805.1	FLAG	0/20
H21	DRD3	dopamine receptor D3	human	Harvard	HsCD00347320	BC128122	FLAG	0/20
H22	EDNRB	endothelin receptor type B	human	Harvard	HsCD00334274	BC014472	FLAG	0/20
H23	F2RL2	coagulation factor II (thrombin) receptor-like 2	human	Harvard	HsCD00340821	BC093648	FLAG	0/20
H25	FFAR1	free fatty acid receptor 1	human	Harvard	HsCD00347379	BC120944	FLAG	0/20
H26	FFAR2	free fatty acid receptor 2	human	Harvard	HsCD00346166	BC096198	FLAG	0/20
H27	FZD1	frizzled homolog 1 (Drosophila)	human	Harvard	HsCD00334342	BC051271	FLAG	0/20
H28	FZD10	frizzled homolog 10 (Drosophila)	human	Harvard	HsCD00345845	BC074997	FLAG	0/20
H29	FZD7	frizzled homolog 7 (Drosophila)	human	Harvard	HsCD00005180	BC015915	FLAG	0/20
H30	GIPR	gastric inhibitory polypeptide receptor	human	Harvard	HsCD00340890	BC093723	FLAG	0/20
H32	GPR182	G protein-coupled receptor 182	human	Harvard	HsCD00335445	BC034761	FLAG	0/20
H33	Grm6	glutamate receptor, metabotropic 6	mouse	Harvard	MmCD00316425	BC041684	FLAG	0/20
H36	MCHR1	melanin-concentrating hormone receptor 1	human	Harvard	HsCD00074043	CR456497	FLAG	20/20
H37	MTNR1A	melatonin receptor 1A	human	Harvard	HsCD00345752	BC074947	FLAG	0/20
H38	NMUR1	neuromedin U receptor 1	human	Harvard	HsCD00339728	BC051914	FLAG	18/20
H39	NPFFR1	neuropeptide FF receptor 1	human	Harvard	HsCD00347323	BC131580	FLAG	20/20
H40	OPRK1	opioid receptor, kappa 1	human	Harvard	HsCD00345657	BC099912	FLAG	0/20
H41	Oprl1	opioid receptor-like 1	mouse	Harvard	MmCD00319433	BC051982	FLAG	0/20
H42	OPRM1	opioid receptor, mu 1	human	Harvard	HsCD00345742	BC074927	FLAG	0/20
H43	P2RY1	purinergic receptor P2Y, G-protein coupled, 1	human	Harvard	HsCD00345808	BC074784	FLAG	0/20
H44	P2RY10	purinergic receptor P2Y, G-protein coupled, 10	human	Harvard	HsCD00335886	BC051875	FLAG	0/20
H45	P2RY11	purinergic receptor P2Y, G-protein coupled, 11	human	Harvard	HsCD00000929	NM_002566	FLAG	0/20
H46	P2RY13	purinergic receptor P2Y, G-protein coupled, 13	human	Harvard	HsCD00335207	BC041116	FLAG	0/20
H47	P2RY14	purinergic receptor P2Y, G-protein coupled, 14	human	Harvard	HsCD00336634	BC034989	FLAG	0/20
H48	P2RY4	pyrimidinergic receptor P2Y, G-protein coupled, 4	human	Harvard	HsCD00346028	BC096067	FLAG	0/20
H49	P2RY5	purinergic receptor P2Y, G-protein coupled, 5	human	Harvard	HsCD00296022	BX537392.1	FLAG	0/20
H50	P2RY8	purinergic receptor P2Y, G-protein coupled, 8	human	Harvard	HsCD00338829	BC043610	FLAG	0/20
H51	PPYR1(NPY4R)	pancreatic polypeptide receptor 1	human	Harvard	HsCD00346218	BC096238	FLAG	0/20
H52	PRLHR	prolactin releasing hormone receptor	human	Harvard	HsCD00341162	BC101490	FLAG	20/20
H53	PROKR1	prokineticin receptor 1	human	Harvard	HsCD00346182	BC100960	FLAG	0/20
H54	PROKR2	prokineticin receptor 2	human	Harvard	HsCD00341684	BC104959	FLAG	0/20
H55	PTGER4	prostaglandin E receptor 4 (subtype EP4)	human	Harvard	HsCD00341202	BC101534	FLAG	0/20
H56	PTGIR	prostaglandin I2 (prostacyclin) receptor (IP)	human	Harvard	HsCD00338714	BC110342	FLAG	0/20
H57	SCTR	secretin receptor	human	Harvard	HsCD00338732	BC035757	FLAG	0/20
H59	TRHR	thyrotropin-releasing hormone receptor	human	Harvard	HsCD00341760	BC105045	FLAG	0/20
H60	VIPR1	vasoactive intestinal peptide receptor 1	human	Harvard	HsCD00338605	BC064424	FLAG	0/20
H61	XCR1	chemokine (C motif) receptor 1	human	Harvard	HsCD00340579	BC069589	FLAG	0/20
H62	Galr1	galanin receptor 1	mouse	Harvard	MmCD00080963	NM_008082	FLAG	0/20
H63	NPY1R	neuropeptide Y receptor Y1	human	Harvard	HsCD00040139	BC036657	FLAG	0/20
T1	DRD2L	dopamine receptor D2 long isoform	human	Harvard	HsCD00040866	BC021195	FLAG	1/20
T2	DRD2S	dopamine receptor D2 short isoform	human	Harvard	HsCD00040866	BC021195	FLAG	15/20
T3	NMUR2	neuromedin U receptor 2	human	Harvard	HsCD00040735	BC016938	FLAG	0/20
T4	Npffr2	neuropeptide FF receptor 2	mouse	Harvard	MmCD00297223	NM_133192.3	FLAG	0/20
